# Supplementary material for: The role of the SGK3/TOPK signaling pathway in the transition from acute kidney injury to chronic kidney disease
Source: Front Pharmacol. 2023 Jun 8;14:1169054. doi: 10.3389/fphar.2023.1169054 (PMC10285316; doi:10.3389/fphar.2023.1169054)
Supplement: Supplementary file 2 [file Table1.XLS]

## Sheet: Sheet1
	Figure 1A
		Scr abd BUN of mice treated with low and repeated dose of cisplatin
		Scr(umol/l)						BUN(mmol/l)
		CON	22.676					CON	10.756
		CON	25.452					CON	11.774
		CON	24.99					CON	12.902
		CON	20.825					CON	9.203
		CON	24.064					CON	13.254
		CON	27.765					CON	13.347
		2CP	38.873					2CP	15.64
		2CP	24.068					2CP	17.674
		2CP	39.336					2CP	15.714
		2CP	37.022					2CP	11.126
		2CP	28.229					2CP	10.997
		2CP	25.85					2CP	12.784
		3CP	29.155					3CP	13.549
		3CP	39.798					3CP	21.355
		3CP	29.155					3CP	17.083
		3CP	51.83					3CP	38.706
		3CP	33.32					3CP	20.55
		3CP	30.54					3CP	20.7
		4CP	28.692					4CP	21.633
		4CP	29.155					4CP	27.145
		4CP	29.155					4CP	25.739
		4CP	47.666					4CP	24.223
		4CP	41.649					4CP	29.92
		4CP	52.756					4CP	20.81
	Figure 1B
	Fibrotic area of mice							tubular damage score of mice
		CON	0.68057					CON	0
		CON	0.770497					CON	0
		CON	0.902835					CON	0
		CON	1.04004					CON	0
		CON	1.38067					CON	0.5
		CON	1.22539					CON	0
		2CP	1.17287					2CP	3
		2CP	1.40295					2CP	1
		2CP	3.9911					2CP	1
		2CP	1.88955					2CP	2
		2CP	0.625483					2CP	1
		2CP	1.16497					2CP	1
		3CP	7.31005					3CP	3
		3CP	9.11494					3CP	4
		3CP	2.65497					3CP	3
		3CP	1.16384					3CP	2
		3CP	9.478					3CP	1
		3CP	5.77525					3CP	2
		4CP	9.8374					4CP	5
		4CP	14.7415					4CP	4
		4CP	19.8125					4CP	4
		4CP	4.40777					4CP	4
		4CP	10.1468					4CP	3
		4CP	10.3049					4CP	4
	Figure 1C
	image J quantitative analysis of Western Blot
			NGAL	GAPDH	a-SMA	GAPDH	Vimentin	GAPDH
		CON	4732.41	12514	3420.53	12514	3524.65	13187.4
		CON	3646.11	14174.2	2687.65	14174.2	3452.82	14181.7
		CON	4641.7	13508.7	3788.53	13508.7	3344.41	12107.4
		2CP	15985.8	9703.43	4470.35	9703.43	6394.26	10773.4
		2CP	12305.6	13357.6	4565.01	13357.6	6053.35	13628.1
		2CP	14922.1	8871.53	4940.72	8871.53	9124.5	11110.4
		3CP	10988.5	13464.3	5802.7	13464.3	7664.35	10574.4
		3CP	10684.5	14441	7541.72	14441	6717.82	9787.77
		3CP	13342.3	10158.2	6618.16	10158.2	9778.6	8799.82
		4CP	11982.9	12367.4	7893.53	11967.4	12257	10428.5
		4CP	12207.9	11029.5	9024.35	11029.5	14045	8951.89
		4CP	13631.9	12704.5	13399.3	12704.5	15938.5	11419.5

## Sheet: Sheet2
Figure 2A
image J quantitative analysis of Western Blot
			SGK3	GAPDH	P-TOPK	TOPK	GAPDH	E-cadherin	GAPDH	Vimentin	GAPDH
		CON	14187.6	20235.6	12961.9	13468.2	14316.7	13864.3	20235.6	5624.01	8470.13
		CON	15565.4	19621.1	16518.9	15001.7	15299.4	13097.5	19621.1	3162.7	7578.99
		CON	16430.6	16595.1	13565.9	13121.9	12658.1	11868.6	16595.1	4810.06	8155.94
		3CP	9139.13	16651.1	7627.55	13995.4	13237.8	7681.26	16651.1	6344.77	9786.99
		3CP	10585.5	19306.3	6028.91	16843.6	12710.7	8616.79	19306.3	7713.31	9110.99
		3CP	9773.38	19923.4	7216.67	16621.4	12750.7	6912.18	19923.4	8415.13	8880.99
		5CP	7982.43	18456.3	4922.5	15514.7	12937.4	6765.01	18456.3	9530.77	9150.72
		5CP	6602.5	12888.8	3583.96	15206.3	13714.8	3433.26	12888.8	8867.6	9712.13
		5CP	5664.33	13842.5	4008.08	14340.9	14974.6	3106.84	13842.5	8680.89	9452.18
Figure 2B
image J quantitative analysis of Western Blot
			SGK3	GAPDH	E-cadherin	GAPDH	Vimentin	GAPDH
		CON	8224.43	12383.5	8605.18	11851.9	2174.73	16250.8
		CON	6972.18	12675.6	10697.9	13551.9	2131.68	16018.2
		CON	5943.89	10998.8	6400.18	10764.9	2358.6	14283.6
		CP	4110.31	15178.9	3958.18	11184.8	6089.96	15548.2
		CP	3972.6	11715.2	3544.3	12235.5	3835.82	12262.8
		CP	3819.06	13029.1	2749.06	13854	4863.4	13426.8
		S486D	13206.2	11767.1	10890.8	10321.6	2776.83	18895
		S486D	10130.8	12454.1	9620.13	12947.2	2329.08	10196
		S486D	9939.6	10968.1	11880.3	11573.6	2801.82	16400.6
		S486D+CP	9170.94	10494.1	8403.43	9936.89	4011.36	16290.5
		S486D+CP	8815.11	10829.4	9119.6	9638.18	3077.13	17537.4
		S486D+CP	9666.53	9775.18	9843.94	8184.65	4106.96	17657.4
Figure 2c
image J quantitative analysis of Western Blot
			SGK3	GAPDH	E-cadherin	GAPDH	Vimentin	GAPDH
		CON	9734.35	14897.6	11279	14897.6	7888.35	15668.8
		CON	6777.89	14878.8	7690.89	14878.8	6185.6	12225.1
		CON	10056.5	13968.9	9528.31	11968.9	5007.23	11723.9
		CP	5523.48	16148.3	6983.89	16148.3	8846.01	13609.2
		CP	5728.94	13578.8	4753.35	13578.8	7326.89	10934.4
		CP	5166.89	12265.5	4019.06	9265.48	6887.35	11919.5
		SGK3-PROTAC1	4047.77	15657.8	5636.77	15657.8	8950.84	11650.1
		SGK3-PROTAC1	4651.13	14713.7	6160.6	14713.7	8393.43	12327.2
		SGK3-PROTAC1	3643.6	10912.4	6189.89	13912.4	9400.38	12294.4
		SGK3-PROTAC1+CP	2041.53	10473.4	4102.94	15473.4	9257.43	10450.5
		SGK3-PROTAC1+CP	3416.94	13889.8	4076.65	12889.8	9545.89	11202.8
		SGK3-PROTAC1+CP	2869.53	12983.6	5033.35	16983.6	11248	12051
Figure 2D
image J quantitative analysis of Western Blot
			TOPK	GAPDH	E-cadherin	GAPDH	Vimentin	GAPDH
		CON	12355.7	14153.7	9994.2	11474.5	5624.01	8470.13
		CON	13962.1	13654.6	9103.62	10339.7	6562.7	8078.99
		CON	10463	11209.1	9054.45	14451.3	4810.06	8155.94
		CP	9247.11	12903.6	4090.55	9531.48	9344.77	9786.99
		CP	12047.9	12400.1	3942.43	9247.65	7713.31	9110.99
		CP	8588.77	10634.4	4986.08	9670.13	12415.1	10881
		T9E	13266.1	10615.8	13276.4	12041.2	2030.77	10950.7
		T9E	12461.4	9520.06	13125.9	12453.1	3667.6	7712.13
		T9E	12262.1	10496.6	11837.7	12433	3600.89	8452.18
		T9E+CP	13605.7	10691.1	10269.2	12451.8	5040.18	10912.1
		T9E+CP	10798.4	8777.23	10943.3	10860.2	3862.06	8554.1
		T9E+CP	12140.4	10951	11231.8	13254.2	2397.77	9807.45
Figure 2E
image J quantitative analysis of Western Blot
			p-TOPK	TOPK	GAPDH	E-Cadherin	GAPDH	Vimentin	GAPDH
		CON	2783.06	9800.72	9105.48	6036.96	17929.9	4686.26	17443.8
		CON	4594.48	10405.7	9674.89	6472.43	14706.3	3755.14	13490.9
		CON	4454.31	11331.7	9782.06	6263.84	12559.8	3636.39	10396.8
		CP	2198.89	9107.13	12366	2856.67	12935.2	6674.84	15696.1
		CP	2419.43	10742	9232.89	2486.5	12554.4	8117.08	17345.6
		CP	2167.06	13606	8975.77	2718.96	15265.6	7697.91	18708
		OTS964	960.234	2846.18	7801.06	3390.91	15942.3	9600.97	18887.3
		OTS964	853.134	2684.84	9966.6	3674.43	15126.9	4766.39	10533
		OTS964	561.134	2958.43	11155.9	2280.33	16424.3	7916.97	16640.3
		OTS964+CP	1125.67	4274.13	10210.1	2046.74	16228.8	8073.28	13994
		OTS964+CP	695.841	2884.72	10970.9	1715.67	16872.9	6162.55	10432.9
		OTS964+CP	795.184	2115.84	9374.84	1148.33	14432.9	6731.86	13571.6
Figure 2F
image J quantitative analysis of Western Blot
			SGK3	GAPDH	P-TOPK	TOPK	GAPDH
		MOCK	18577	18119.9	13694.9	14915.5	18568.3
		MOCK	22126.6	18819.1	10028.8	13100.3	17365.5
		MOCK	20712.5	21000.4	9028.03	11791	17396.4
		SGK3-WT	36858.3	18793.5	16682.1	12803.1	15477.4
		SGK3-WT	40099.5	17888.8	14300	10174.4	13575.5
		SGK3-WT	34554.6	15196.6	13347.9	10977	16940.5
Figure 2G
image J quantitative analysis of Western Blot
			SGK3	GAPDH	P-TOPK	TOPK	GAPDH
		CON	18177	21966.2	11930.6	12733.3	18074.9
		CON	14273.2	17441	11464.9	13564	20427.3
		CON	14855.4	14889.5	14291.7	16520.8	21890.3
		SGK3-si	4907.72	11448.1	3486.26	11094.9	13693.2
		SGK3-si	5248.91	14226.9	4112.1	15590.9	23684.9
		SGK3-si	6606.84	17065	5176.08	16619.3	19860.8
Figure 2H
image J quantitative analysis of Western Blot
			SGK3	GAPDH	P-TOPK	TOPK	GAPDH	E-cadherin	GAPDH	Vimentin	GAPDH
		CON	8391.35	22274.4	36396.1	34203.6	38546.5	32138.5	37173.4	24234.6	37173.4
		CON	9455.81	24477.5	28181.4	31291.8	30184.3	30182.7	29122	21621.8	29122
		CON	4658.31	16459.3	30175.3	35019.4	32912.4	36261.5	35135.5	22562.4	35135.5
		CP	6105.5	20736.9	14780.1	31106.6	33102.3	6697.62	37821.5	39317.8	37821.5
		CP	2636.62	16116.7	15071	48821.3	40171.4	4812.32	37222.2	36124.6	37222.2
		CP	2883.28	17917.4	9127.01	29821.6	38265.2	5081.31	36727.8	40218.7	36727.8
		S486D+CP	15700.7	15525.4	33767	28607	29550	14248.5	29018.8	25459.9	29018.8
		S486D+CP	19046	19030.3	34961.9	30381.6	28714.7	20173.2	32437.3	27981.8	32437.3
		S486D+CP	20425.5	16959.8	42042.8	26819.4	27365.2	14013.7	23789.7	18671.7	23789.7
		OTS964+CP	3462.67	14185.5	11233.9	11162.3	29652.7	3286.52	30871.5	36901.3	30871.5
		OTS964+CP	5094.79	15663.3	8154.73	7129.72	30182.5	2213.42	32891.7	46921.8	32891.7
		OTS964+CP	3346.2	16174.3	8633.09	6421.83	31981.6	4812.14	38381.8	61792.7	38381.8
		S486D+OTS964+CP	18201.9	16719.8	36162.8	12085	32051.2	9340	26579.5	21900.2	26579.5
		S486D+OTS964+CP	13591.6	15835.4	39041.6	7196.03	31012.6	9313.74	29461.3	37131.8	29461.3
		S486D+OTS964+CP	15579.7	16542.5	43298.4	13508	33183.9	10783.5	38131.7	16013.7	38131.7

## Sheet: Sheet3
Figure 3A
image J quantitative analysis of Western Blot
		cisplatin（uM）	SGK3	GAPDH	P-TOPK	TOPK	INOS	GAPDH	TNF-α	GAPDH
		0	14536.9	14810.8	14065.9	14968.8	8594.43	14939	4304.65	6545.89
		0	14903.9	15081.6	12138.8	13381.4	9312.11	12007.9	7663.72	8411.77
		0	13406.1	15107.1	12244	13119.8	4103.89	8627.65	11682.3	14524.5
		5	13357.8	13658.9	6007.84	11215.3	11754.1	10823.1	5926.43	6284.72
		5	12895.5	13115.9	9943.89	12482.6	12631.9	12061.2	8958.13	12765.4
		5	9478.7	11847.8	9235.67	13963.7	6088.89	9920.35	9347.18	10102.6
		10	11362.8	12571.1	10529.7	13922.1	16548.6	10093.3	6502.18	6534.77
		10	11021.1	13022.5	10949.7	13296	8085.41	10901.9	7822.72	10475.9
		10	7207.94	10729.5	9196.67	13970.3	17094.6	13503.1	9971.72	13670.6
		15	9158.41	12823.9	7208.31	13489.7	13678.1	11764.9	11770.4	11099.6
		15	8108.99	12006.1	8336.77	12867.3	16829.8	11125.1	11983.7	12254.9
		15	6630.48	10313.6	8429.79	13301	23053.1	12168.8	10171.2	9399.18
Figure 3B
image J quantitative analysis of Western Blot
			SGK3	GAPDH	P-TOPK	TOPK	INOS	GAPDH	TNF-α	GAPDH
		CON	15033.7	12458	18815.7	18227	9737.5	17362.2	8660.72	13438.8
		CON	17869.3	16049.3	15846.7	18037.7	6717.01	16034.7	7944.26	14162.9
		CON	16686.4	16675.7	17904.1	16925.1	12068.4	16192.6	9867.08	12982.3
		3CP	12754.9	12996.2	10880.5	18594.8	13383.9	18129.7	8254.38	12015.8
		3CP	13345	13996.3	13201	18153.8	14935.4	20464	9828.03	11574.8
		3CP	12793.2	18029.7	11908.6	18932.3	16193	14354	9498.33	14266.8
		5CP	7490.72	12719.8	9850.89	19515.9	10127.9	11974.4	10311.9	11667.5
		5CP	9444.62	12871.6	5837.26	19579	13161	13736.2	12038.7	13745.2
		5CP	7853.55	13644.8	8966.08	18710.3	15818.4	11451.9	15462.5	16063.8
Figure 3C
image J quantitative analysis of Western Blot
			SGK3	GAPDH	P-TOPK	TOPK	INOS	GAPDH	TNF-α	GAPDH
		0	20400.6	17417.9	8813.89	3081.16	11839.4	19273.6	8120.84	17789.7
		0	15923.2	17673.7	13184.5	5008.48	12647.1	18768.4	9505.96	13589.8
		0	17800.3	18128.9	12551.2	10089.3	12056.2	20404.3	8731.08	13813.7
		24h	8814.91	18907.2	14362.1	14008.7	10551.6	16326.5	7621.08	12941.5
		24h	9970.2	17647.9	8228.35	10816.8	13467.3	18954.9	10452.1	12748
		24h	7053.26	16363.5	7594.65	7096.48	13571.2	16637.5	9963.45	18577.3
		48h	4476.03	18622	10356.2	10989.1	14643	16705.7	12510.5	15623.8
		48h	8268.79	17068.6	8724.94	12742.4	12873.5	16400.3	12382.2	14950.4
		48h	4558.77	22846.5	5728.94	10575.4	16074.9	17646.1	12810.3	14445.9
Figure 3D
image J quantitative analysis of Western Blot
			p-TOPK	GAPDH	TOPK	GAPDH	INOS	GAPDH	TNF-a	GAPDH
		CON	17883.2	21787.6	15713.2	17989.6	10157.6	21776.9	10725.8	21787.6
		CON	16100.6	27796.9	17327.7	21973.5	13256.1	22594.8	9524.81	27796.9
		CON	17040.5	23445.6	20834.6	17253.2	14617.3	25002.9	8055.64	23445.6
		OTS964	10006	19945	5845.37	20330.1	15469.8	18721.2	15765.4	19945
		OTS964	9982.2	22515.6	5704.84	18616.7	21820.6	24204.3	18956.9	22515.6
		OTS964	8911.76	21187.5	7897.79	21143.6	15211.5	20812.9	23714.6	21187.5
Figure 3E											Figure 3F
PCR CT Mean Data(SGK3-PROTAC1)											PCR CT Mean Data(OTS964)
		TNF-a	β-actin	INOS	β-actin						TNF-a	β-actin	INOS	β-actin
	CON	20.5105	23.8351	23.0807	24.0774					CON	23.8506	15.9081	23.6747	23.8351
	CON	21.3707	24.2051	23.0369	24.2436					CON	23.1765	14.96	23.7609	24.2051
	CON	19.2682	22.4857	20.7856	22.6924					CON	23.4326	15.7283	21.6257	22.4857
	SGK3-PROTAC1	20.3571	24.0048	21.5808	24.3176					OTS964	24.701	17.2004	22.5601	24.0048
	SGK3-PROTAC1	20.0001	24.4031	20.6802	22.9387					OTS964	24.4359	17.2406	22.6854	24.4031
	SGK3-PROTAC1	19.9421	24.0909	20.2623	23.0161					OTS964	24.7545	17.3033	21.8264	23.8809
Figure 3G
image J quantitative analysis of Western Blot
		SGK3	GAPDH	inos	GAPDH	TNF-a	GAPDH
	CON	17539.2	19892.6	6273.65	19892.6	12986.5	13618.9
	CON	17226	16681.4	7370.89	16681.4	10056.5	11834.4
	CON	18321.3	17342.2	6870.65	17342.2	9207.01	12203.1
	CP	12555.8	18299.7	7049.94	11299.7	12904.8	10517.4
	CP	11463.3	16301.6	11960.1	16301.6	16291.7	9578.72
	CP	11631.9	17342.1	8500.06	14342.1	15662.1	11306.8
	S486D	20808	16933.4	4432.94	16933.4	12848	12244.2
	S486D	18324.1	12459.3	6059.18	15459.3	9908.06	10066.9
	S486D	19321.2	16193.1	5259.53	16193.1	8199.13	10835.6
	S486D+CP	15020.3	16151	7214.35	16151	11567.5	11730.1
	S486D+CP	15119.4	13327.1	9678.06	17327.1	8635.35	9956.94
	S486D+CP	15171.3	17131.4	8187.77	17131.4	7704.94	12534.1
Figure 3H
image J quantitative analysis of Western Blot
		TOPK	GAPDH	inos	GAPDH	TNF-a	GAPDH
	CON	14585	16055.3	8775.18	8951.72	10394.4	9771.72
	CON	13673.1	16821.4	7910.26	10009.2	9871.13	10485.8
	CON	13217.3	18034.1	8373.89	11098	10782	10576.5
	CP	9276.33	17906.9	12918	10211.1	12709	10750.9
	CP	16923.7	16251.3	13896.7	11530.5	12926.5	9768.77
	CP	12013.2	15621.3	11951	10547.1	12017.8	9179.48
	T9E	22604.1	14713.3	8446.31	9565.06	6133.48	11414.7
	T9E	27428.9	16542.2	8431.48	13927.3	6584.35	11149.2
	T9E	20421.8	16031.5	5544.48	10253.6	9178.01	11959.8
	T9E+CP	21630	16120.4	10299.4	11662.3	10481.1	10941.8
	T9E+CP	19812.1	16732.9	7272.01	11934.3	9270.89	12572.9
	T9E+CP	26231.2	16321.9	8012.48	10729.5	10365	12009.1
Figure 3I
image J quantitative analysis of Western Blot
		SGK3	GAPDH	P-TOPK	TOPK	GAPDH	inos	GAPDH	TNF-a	GAPDH
	CON	14947.9	32716.2	32079.6	31405.5	32713.6	15443.9	21536.7	10108.7	32713.6
	CON	16003.7	30291.6	36983	38189.1	37464.6	19591.6	23243.1	13909.9	37464.6
	CON	19421.7	35712.7	25350.2	30624.2	35413.7	16165.6	22749.4	15528	35413.7
	CP	8948.76	34100.1	7339.52	30221.9	33822.6	22817.8	23552.4	20313.5	33822.6
	CP	10874.9	39027.7	7312.55	26558.1	29062.5	25045.2	25244.8	17008.5	29062.5
	CP	8612.78	26468.9	7250.43	40607.4	35161.3	27283.6	24896.6	17621.5	35161.3
	S486D+CP	23836.1	28183.6	8081.85	27208.6	25597.1	14921.6	25605.5	11809.2	25597.1
	S486D+CP	30942.5	32313.7	7507.38	22924.5	27339.1	12092.5	31255.8	11667.2	27339.1
	S486D+CP	35093.8	35672.8	14919.9	27638.7	34619.5	14274.4	32476.3	10558	34619.5
	OTS964+CP	12873.5	38693.5	3837.74	17733.5	38431.9	33297	23271.3	26362.6	38431.9
	OTS964+CP	12131.6	30223.8	3098.5	9877.45	29826.2	32557.6	22692.3	23113.2	29826.2
	OTS964+CP	9413.88	38191.5	2379.22	9827.28	34459.5	42521.6	25337.4	27897.4	34459.5
	S486D+OTS964+CP	35486.5	33723.8	3834.77	9879.15	34183.5	16777	29839.3	13733.9	34183.5
	S486D+OTS964+CP	31821.8	34942.3	1877.45	18487	35407.9	14367.6	25154.1	12803.3	35407.9
	S486D+OTS964+CP	32384.8	33145.2	2027.28	9895.81	32358.1	19931.5	24145.6	6624.35	32358.1

## Sheet: Sheet4
Figure 4A
Scr abd BUN of 5/6 nephrectomy
	Scr(umol/l)						BUN(mmol/l)
		CON	8.921					CON	5.225
		CON	7.693					CON	8.754
		CON	10.408					CON	6.984
		CON	14.12					CON	9.21
		5/6 nephrectomy	35.684					5/6 nephrectomy	20.647
		5/6 nephrectomy	27.135					5/6 nephrectomy	16.239
		5/6 nephrectomy	30.48					5/6 nephrectomy	17.671
		5/6 nephrectomy	43.1					5/6 nephrectomy	19.12
Figure 4B
Scr abd BUN of unilateral ureteral obstruction
	Scr(umol/l)						BUN(mmol/l)
		0	11.24					0	9.03
		0	14.868					0	7.307
		0	10.868					0	8.02
		0	12.85					0	7.1
		3D	47.95					3D	15.353
		3D	32.71					3D	12.948
		3D	50.924					3D	15.078
		3D	47.207					3D	14.425
		7D	25.21					7D	11.418
		7D	20.444					7D	9.759
		7D	22.302					7D	9.2916
		7D	19.957					7D	11.542
		14D	34.6933					14D	15.7919
		14D	21.187					14D	11.166
		14D	31.65					14D	14.322
Figure 4C
Fibrotic area of 5/6 nephrectomy								tubular damage score of 5/6 nephrectomy
			Fibrotic area						tubular damage score
		CON	1.07667					CON	0.5
		CON	1.0299					CON	0
		CON	0.893435					CON	0
		CON	0.757922					CON	0
		5/6 nephrectomy	20.4902					5/6 nephrectomy	3
		5/6 nephrectomy	28.7598					5/6 nephrectomy	5
		5/6 nephrectomy	47.8829					5/6 nephrectomy	4
		5/6 nephrectomy	35.5244					5/6 nephrectomy	4
Figure 4D
Fibrotic area of unilateral ureteral obstruction								tubular damage score of unilateral ureteral obstruction
			Fibrotic area						tubular damage score
		0	0.994198					0	0
		0	1.18348					0	0.5
		0	0.953804					0	1
		0	0.868522					0	0
		3D	32.5991					3D	2
		3D	30.8389					3D	3
		3D	27.6527					3D	3.5
		3D	26.5087					3D	2.5
		7D	47.2149					7D	4
		7D	42.4145					7D	5
		7D	28.1106					7D	3.5
		7D	44.5841					7D	3
		14D	52.5722					14D	5
		14D	42.8518					14D	5
		14D	48.7974					14D	4.5
		14D	39.8139					14D	4
Figure 4E
image J quantitative analysis of Western Blot
			a-sma	GAPDH	Collagen I	GAPDH
		CON	11011.2	20999.3	4827.2	18543.5
		CON	8393.03	17342.6	5333.3	21412.6
		CON	4995.64	14850.9	3036.38	17561.1
		5/6 nephrectomy	18733	15230.2	12762.2	16780.5
		5/6 nephrectomy	21178.2	21353.5	18489.2	14502.4
		5/6 nephrectomy	16187.5	19380.1	18924.8	16965.8
Figure 4F
image J quantitative analysis of Western Blot
			a-sma	GAPDH	Collagen I	GAPDH
		0	5326.65	10123.1	2834.82	10123.1
		0	3243.77	11802.5	3161.82	11802.5
		0	2710.41	10352.9	4158.77	10352.9
		3D	4554.94	10941.2	8045.89	10941.2
		3D	6986.89	10991.2	10358.8	10991.2
		3D	8146.48	14158.3	9220.06	14158.3
		7D	12529.4	14257.3	12382.7	14257.3
		7D	10746.1	11133	11680.5	11133
		7D	14330.6	11766.4	6071.77	11766.4
		14D	10073.2	11545.3	10633.9	11545.3
		14D	12521.2	13282.8	11425.9	13282.8
		14D	11173.7	10158.5	14153.3	10158.5

## Sheet: Sheet5
Figure 5A
TGF-β1 ELISA Data(pg/ml)								TGF-β1 PCR CT Mean Data
		TGF-β1			TGF-β1				TGF-β1	β-actin			TGF-β1	β-actin
	CON	20.6382		CON	21.5427			CON	24.3955	14.8041		CON	29.4932	18.5097
	CON	20.9079		CON	25.7508			CON	24.4111	14.5559		CON	29.6328	18.3459
	CON	27.3696		CON	23.0034			CON	24.0802	14.0083		CON	28.8197	17.7344
	CP	35.7508		CP	38.7677			CP	23.7706	14.5363		CP	29.8953	19.7739
	CP	39.0374		CP	40.4981			CP	24.3575	15.2707		CP	27.6391	17.0337
	CP	36.8643		CP	43.0544			CP	24.2755	14.9007		CP	27.0013	16.5291
	SGK3-PROTAC1	36.4811		OTS964	37.2115			SGK3-PROTAC1	25.3106	16.3363		OTS964	28.8888	19.0275
	SGK3-PROTAC1	36.4811		OTS964	38.6722			SGK3-PROTAC1	24.584	14.9919		OTS964	28.9545	19.2554
	SGK3-PROTAC1	35.4036		OTS964	39.4026			SGK3-PROTAC1	24.0935	14.5613		OTS964	31.206	21.9244
	SGK3-PROTAC1+CP	43.7847		OTS964+CP	49.1499			SGK3-PROTAC1+CP	24.4814	15.6272		OTS964+CP	28.4945	20.0319
	SGK3-PROTAC1+CP	43.0544		OTS964+CP	55.7062			SGK3-PROTAC1+CP	24.4603	15.8996		OTS964+CP	29.8265	20.9108
	SGK3-PROTAC1+CP	42.7072		OTS964+CP	45.9758			SGK3-PROTAC1+CP	24.7503	15.8227		OTS964+CP	30.06	20.7213
Figure 5B
image J quantitative analysis of Western Blot
		SGK3	GAPDH	P-TOPK	GAPDH	TOPK	GAPDH	CD206	GAPDH	ARG1	GAPDH	α-SMA	GAPDH
	0	15605.3	18946.9	9228.13	18296.8	8813.2	10073.6	8371.62	23631.2	10709.3	21967.7	13713.5	24292.4
	0	12238.3	17119.5	6909.33	17356.6	12953.4	13077.8	7504.96	18491	7159.67	13481.8	14810.7	19388.7
	0	10496.3	13013	7338.74	16447.9	13807.7	11897	6224.45	13657	8457.91	13081.7	15621.5	25678.6
	5	15061.5	15322.5	9850.03	14772.2	18063.1	11274.4	7133.96	11560.6	11344.7	16392.6	21630.2	21235.1
	5	13791.5	16174.6	10232	15990.9	18798.8	10916.8	12308.8	14472.1	10044.1	14708.5	19176.5	14706.4
	5	14372.3	14373.9	12521.7	18041.1	13231.8	10424.1	8777.38	10352.3	7671.62	12872.6	18183.2	14893.2
	10	15371.2	16926.6	10505.3	13810.2	11299.4	8284.79	10631.7	13782.7	15028.7	18884.8	21001.5	20404.4
	10	13712.5	14064.5	12218.3	16833.9	17302	9819.5	14610.7	13451.1	10568.2	14854.5	12198.6	13211.6
	10	13769.4	12018.4	15120	18164.1	15448.2	9355.38	9321.03	9141.43	9899.08	12557.9	17973.4	14278.1
Figure 5D
image J quantitative analysis of Western Blot
		SGK3	GAPDH	P-TOPK	TOPK	CD206	GAPDH	ARG1	GAPDH
	MOCK	20811.6	22577.5	6436.06	19460.7	5972.51	22577.5	11199.6	21790.6
	MOCK	17646.5	21399.9	7219.78	17532.7	4485.34	21399.9	10843.1	26266.3
	MOCK	19115.8	21616.8	6281.52	18613.3	6714.91	21616.8	17684.6	24971
	S486D	22098.2	20587.4	19698.5	19198.6	15026.9	20587.4	25519.8	23264.8
	S486D	20405.8	17339.3	18637.6	20299.1	15060.1	17339.3	22537.2	20745.6
	S486D	22259.9	19751.8	11316	22065.1	13791.6	19751.8	22964.3	23670.5
Figure 5E
image J quantitative analysis of Western Blot
		TOPK	GAPDH	CD206	GAPDH	Arg1	GAPDH
	MOCK	11681.4	20681.5	8438.76	20681.5	10934	20681.5
	MOCK	12459.8	24239.7	8802.23	24239.7	12678	24239.7
	MOCK	12296.2	21665.7	9192.23	21665.7	10797.1	21665.7
	T9E	16108.2	18259.4	12913.1	18259.4	13953.8	18259.4
	T9E	17559.7	18379.1	10319.5	18379.1	16988.9	18379.1
	T9E	17927.8	21764	11178	21764	14752.2	21764
Figure 5F
image J quantitative analysis of Western Blot
		SGK3	GAPDH	α-SMA	GAPDH	CD206	GAPDH	ARG1	GAPDH
	CON	10053.4	13971.4	7869.6	13971.4	5140.48	13279.7	7197.18	15734.3
	CON	9763.06	13030.1	9822.48	13030.1	4029.65	11043.9	5046.89	9062.89
	CON	8347.31	12706.9	7630.18	12706.9	4928.77	11104.1	4611.48	10964.9
	TGF-β1	18993.8	13222	12505.4	13222	7294.18	11074.2	9162.18	10384.1
	TGF-β1	16986.1	14135.2	15438.5	14135.2	6826.65	9564.82	7903.31	10127.8
	TGF-β1	19859.5	14358.2	15154.1	14358.2	6288.18	6787.11	8791.89	10982.6
	SGK3-PROTAC1	6286.06	12659.2	9939.31	12659.2	4580.06	10522.6	4697.48	9896.35
	SGK3-PROTAC1	6489.65	12875.7	8604.48	12875.7	4896.18	10582.1	2863.89	9210.82
	SGK3-PROTAC1	5577.53	13727.2	7959.94	13727.2	3839.43	10924.2	4694.77	11492.2
	SGK3-PROTAC1+TGF-β1	6136.53	14768.2	9720.72	14768.2	5136.7	10704.1	6004.48	8996.06
	SGK3-PROTAC1+TGF-β1	4971.18	16830.9	11169.8	16830.9	5160.48	8391.94	8618.18	12453.1
	SGK3-PROTAC1+TGF-β1	5324.94	14039.6	6561.18	14039.6	4075.77	9733.48	5830.94	11091.4
Figure 5G
image J quantitative analysis of Western Blot
		P-TOPK	GAPDH	TOPK	GAPDH	A-SMA	GAPDH	CD206	GAPDH	ARG1	GAPDH
	CON	13293.9	13447.7	10325.4	8979.89	7215.89	15734.3	10870.3	16118.6	9771.6	13837.7
	CON	11928.3	10879.4	9444.01	8921.77	6774.35	10062.9	9664.45	16324.6	9786.35	12123.4
	CON	7741.65	10976.1	7805.01	9077.94	4667.65	10964.9	8635.43	16042.7	8437.89	10271.6
	TGF-β1	18251.5	13505.6	18944.8	8106.6	10839.9	10384.1	13007.9	16780	11706.5	10672.6
	TGF-β1	19720.4	14158.4	13151.1	6617.06	7087.43	10127.8	16887.2	19007.3	12641.4	11826.6
	TGF-β1	20666.4	12095.8	20859	9682.48	9741.35	10982.6	13061.7	17510.2	9018.18	6842.89
	OTS964	9136.79	14803.8	2124.89	8701.53	6123.18	9896.35	6135.5	13753.2	7477.43	12728.9
	OTS964	6825.89	13376.9	2816.82	7810.31	5345.65	9210.82	6093.2	14307.3	8085.6	13092.4
	OTS964	6139.72	12404.6	5173.89	9669.18	5690.48	9492.23	4269.4	16893.3	5693.35	9242.43
	OTS964+TGF-β1	6132.5	13552.6	5150.6	9351.77	5116.48	8996.06	6698.74	13756.3	6412.13	11216.2
	OTS964+TGF-β1	5354.6	14820.8	6017.31	7612.77	5683.6	12453.1	9139.76	13856.3	6239.77	10173.6
	OTS964+TGF-β1	7167.48	11037.9	9886.82	11789.8	4802.6	11091.4	9636.59	14056.3	4847.94	7629.18
Figure 5H
image J quantitative analysis of Western Blot
		SGK3	GAPDH	TOPK	GAPDH	A-SMA	GAPDH	CD206	GAPDH	ARG1	GAPDH
	CON	22306.3	29946.2	22540.1	20993.3	18133.6	20169.2	13353.9	14784.6	2203.13	20169.2
	CON	20923.4	20378.5	19385.1	24226.4	13636.9	19443.3	11994.9	10781	1809.67	19443.3
	CON	16249.9	22313.5	18653.2	23264.5	19787.6	26142	9786.77	10941.2	2364.73	26142
	TGF-β1	36529.7	25430.5	25968.3	19187.8	27582.3	23826.1	22714.8	11963.5	3540.9	23826.1
	TGF-β1	40293.9	26783.7	26806.9	17330.4	30407.9	21090.4	19975.1	12049	2675.43	21090.4
	TGF-β1	40594.7	24389.7	24230.6	18773.5	25467	21277.6	20681	12030.3	3708.01	21277.6
	SGK3-PROTAC1+TGF-β1	3653.01	33095.4	18977.3	25127.4	22115.6	21825	20433.7	14198.1	2711.8	21825
	SGK3-PROTAC1+TGF-β1	7631.79	30742.6	19581.9	26161.4	20011.9	19958.1	18928.4	15798.3	2816.67	19958.1
	SGK3-PROTAC1+TGF-β1	3623.89	27991.6	22927.9	19757.1	21302.6	18677.8	10876.6	8099.6	2506.74	18677.8
	T9E+TGF-β1	40809.4	24089.5	32837.8	18506.5	29267.7	16840.7	33237.7	14373.1	3798.66	16840.7
	T9E+TGF-β1	44648.8	25174.5	35009.2	18508.6	39993.5	25853.4	29761.6	13001.1	3986.69	20853.4
	T9E+TGF-β1	40821.8	27914.7	39438.1	18264.2	32131	21899	17730	9192.96	4883.76	20899
	SGK3-PROTAC1+T9E+TGF-β1	3641.11	33279.8	31375.7	18038.5	30857.6	21909.3	20953.3	12352.9	2868.63	21909.3
	SGK3-PROTAC1+T9E+TGF-β1	4782.43	29731.9	37867.4	20834.5	24259.6	17597	20818.8	15188.9	2104.28	17597
	SGK3-PROTAC1+T9E+TGF-β1	1931.39	30432.8	39425.7	20341.5	32802.6	20497.1	18867.1	11876.9	2493.46	20497.1

## Sheet: Sheet6
Figure 6C
image J quantitative analysis of Western Blot
		SGK3	GAPDH	P-TOPK	GAPDH	TOPK	GAPDH	A-SMA	GAPDH	CD206	GAPDH	ARG1	GAPDH
	CON	11171.6	12905.6	5820.96	10687	18477.7	13274.2	6472.62	17826.2	10904.7	17299	9672.2	13239.3
	CON	13256.4	13019.6	8288.03	11323.6	17318.9	9545.33	5542.89	17053.2	9789.79	11909.3	10722.2	12810.6
	CON	11547.6	14068.7	7398.74	10581.2	11574.2	9977.2	7149.26	16015.1	9908.96	12597	10106	12059.7
	TEC+3CP	9301.25	11632.1	8590.08	10345.1	19522.8	8743.67	5806.67	15832.7	15669.6	14497.1	13829.2	14748.1
	TEC+3CP	11880.9	8224.45	10173.5	9960.72	19527.5	8541.74	9667.5	12722.4	13804.9	12784.6	11673.6	11601.4
	TEC+3CP	15096.5	14375	11298.7	10589.8	20875.7	8037.91	15541.3	13962	14996.8	10781	8967.03	11427.6
	TEC+5CP	11700.8	7295.08	13247.7	11539.7	21873.2	9613.55	9373.67	14810.2	18427.6	14141.2	15526.8	15157.2
	TEC+5CP	18956.2	18077.5	9477.5	11031.4	20397.4	7850.64	8546.91	16094.1	17898.2	15663.5	11889.3	12019.9
	TEC+5CP	12126.7	10197.6	11432.4	12118.2	17212.4	7716.01	13821.4	13383.1	16289.9	16049	15016	13645.2
Figure 6D
image J quantitative analysis of Western Blot
		SGK3	GAPDH	P-TOPK	GAPDH	TOPK	GAPDH	A-SMA	GAPDH	CD206	GAPDH	ARG1	GAPDH
	CON	11023.7	13072.3	3709.16	13964.4	12246.8	13447.7	14251.2	15389.2	9371.1	15024.8	16289.3	19148.9
	CON	8655.77	10829.1	3975.87	12335.8	11093.2	10879.4	12809.3	16978.3	8421.39	14234	10608.5	15258.6
	CON	9938.72	12337.9	3855.23	11943.5	11336.2	10976.1	13287.1	17021.3	7328.23	13921.1	10114	11822
	TEC+CP	13173.4	12778.1	8122.33	14320.4	23493.9	13505.6	22923.1	19544.3	14034.9	12979.1	22620	14547.6
	TEC+CP	13302.9	12227	6801.91	13092.2	19684.9	14158.4	13498.9	11617	15211.4	13209.4	20957.3	15133.1
	TEC+CP	12831.1	12685	6716.55	13539.6	15059.9	11295.8	21871.1	18911.3	13451	10147.9	17055.5	12991.7
	siSGK3+TEC	6929.48	11615.6	1882.63	12052.2	8365.31	10803.8	19082.5	20569.1	9459.93	12904.8	12115.9	15134.9
	siSGK3+TEC	6308.18	10893.6	1554.16	13559.3	11657.7	13376.9	6294.26	16244.6	7321.14	13224.6	4534.43	11767.7
	siSGK3+TEC	7474.89	13641.7	1912.7	14385.2	7303.06	12404.6	9121.81	10121.5	8211.32	11928.2	10795.3	11390.2
	siSGK3+TEC+CP	5585.6	11916.1	6436.43	14832.9	18162.4	10552.6	9079.81	17583.4	13486.3	15628.6	17484.3	14561.7
	siSGK3+TEC+CP	6085.01	11877.1	6895.5	14887.1	16552.4	11820.8	8015.69	18287.4	12421.1	18287.4	15626.3	14221.6
	siSGK3+TEC+CP	8795.65	14038.8	6396.01	15817.9	16331.6	11037.9	6321.31	15321.1	10211.3	15321.1	11197.6	10296.6
Figure 6E
image J quantitative analysis of Western Blot
		P-TOPK	GAPDH	TOPK	GAPDH	A-SMA	GAPDH	CD206	GAPDH	ARG1	GAPDH
	CON	7586.31	10034.6	7739.18	10034.6	11227.6	14102.3	5870.89	9434.65	8032.35	9806.48
	CON	6131.06	8913.53	6218.18	8913.53	7875.06	10936.6	5552.89	8913.53	7191.01	9103.23
	CON	5170.77	9119.48	5299.89	9119.48	8329.48	12636.7	6867.77	9119.48	7274.72	9224.11
	TEC+CP	10641.6	11202.1	11648.8	11702.1	14224.8	13678	11568.4	11702.1	10070.5	10547.9
	TEC+CP	12234.7	10770.8	10468.7	10770.8	12962.7	14154.3	9738.6	10770.8	11737.2	12062.3
	TEC+CP	7376.48	6086.26	7412.35	6256.26	13608.7	14261	11385.3	12086.3	12004.3	11117.2
	shTOPK+TEC	3934.77	9927.77	5042.72	9927.77	10247.4	12832.6	7676.31	9927.77	6270.06	8514.53
	shTOPK+TEC	4548.89	9783.94	4808.18	9983.94	3877.06	6603.02	4911.77	9583.94	4521.01	9309.23
	shTOPK+TEC	3172.89	8625.06	4602.31	8625.06	10358.5	12641.7	4851.94	8625.06	6896.23	7465.82
	shTOPK+TEC+CP	5837.48	11859.3	5847.18	11859.3	5692.2	7116.13	5995.35	11859.3	8092.96	9596.77
	shTOPK+TEC+CP	6530.35	8982.99	5040.48	7582.99	4824.35	9877.06	5759.89	7582.99	8593.6	10638.6
	shTOPK+TEC+CP	10624.3	12577	9291.41	13577	5298.53	7802.71	9610.89	13577	6129.48	9841.48

## Sheet: Sheet7
Figure 7B
image J quantitative analysis of Western Blot
	SGK3	GAPDH	P-TOPK	TOPK	E-Cdherin	GAPDH	Vimentin	GAPDH
CON	22496.1	27431.3	25273	24226.6	24873.2	26189.7	12723.2	26189.7
CON	23639.1	28776.3	24101.7	22795.4	25070.6	28714	10772.5	28714
CON	23391.9	29203	17071.7	25490.7	27199.8	28179.8	19497.6	28179.8
M2	17401.1	23142.3	14697.1	23073.1	19020.2	23004.7	25391.2	23004.7
M2	19666.4	26461.2	14225.5	25826.2	15054.7	26053.6	26155.3	26053.6
M2	17407.1	20902	10658.9	20175.6	8968.81	20870.7	28858.8	20870.7
Figure 7C
image J quantitative analysis of Western Blot
	SGK3	GAPDH	P-TOPK	TOPK	E-Cdherin	GAPDH	Vimentin	GAPDH
CON	10592.6	14356.3	8420.35	10444.2	15244.2	16107.4	7603.53	14820.4
CON	12200.7	13781.2	11049.7	13538.3	13743.6	18421.7	8651.72	13388.8
CON	10276.7	14087.1	10876.5	11345.2	12543.2	14498.3	6222.06	10535
M2	8782.91	13275.3	9726.4	18541.7	8682.52	14824.8	11353	9629.89
M2	9646.93	15613.5	10019.8	14297.3	6824.69	14350.3	11244.4	11050.1
M2	9837.63	14781.4	9821.51	16588.8	5687.31	13431.5	8771.48	9407.01
S486D	16325.9	13863.6	14672.5	13283.4	14322.7	14979.9	7922.18	12087.8
S486D	18001.5	14802.7	13797.3	11318.9	16148.9	10900.8	7768.89	12615.6
S486D	19827.4	14885.5	13256.2	12412.1	18375.4	11721.5	6996.84	12350
S486D+M2	13050.4	12888.1	18850.5	18946.8	18905	14781.1	10153.1	13628
S486D+M2	15431.2	13874.8	12497.2	13907.4	19498.9	13417.9	8093.31	10529.4
S486D+M2	14076.2	12457.2	12673.3	15192.8	12321.9	11832.4	6710.18	14686.6
Figure 7D
image J quantitative analysis of Western Blot
	TOPK	GAPDH	E-Cdherin	GAPDH	Vimentin	GAPDH
CON	9293.41	13573.3	9815.65	14385.4	8403.94	14385.4
CON	10609.9	14920.5	7241.65	13261.3	8812.18	15261.3
CON	7692.18	12781.5	6730.06	12614.2	9886.48	12614.2
M2	9490.31	13180.1	5663.18	14007.1	11044.8	12007.1
M2	10499.8	13182.6	6058.89	13594.9	12100.3	12994.9
M2	8861.89	12482.8	6320.06	13986.5	14848.8	13286.5
T9E	12469.5	13646.5	12574	13878.4	6848.65	13878.4
T9E	12805.3	13777.9	11518.6	14076.9	7189.23	14076.9
T9E	13201.5	13303.3	11078.8	13611.6	10149.6	13611.6
T9E+M2	11166.2	13304.6	12860.2	12808.2	7875.65	12808.2
T9E+M2	12738.3	13053.5	10110.1	13251.9	9512.35	13251.9
T9E+M2	12121.7	13490.3	7379.35	11215.5	9276.48	11515.5
