# Supplementary material for: The role of the SGK3/TOPK signaling pathway in the transition from acute kidney injury to chronic kidney disease
Source: Front Pharmacol. 2023 Jun 8;14:1169054. doi: 10.3389/fphar.2023.1169054 (PMC10285316; doi:10.3389/fphar.2023.1169054)
Supplement: Supplementary file 3 [file Table2.XLS]

## Sheet: Sheet1
Figure 1C Masson
			Collagen fiber positive area(%)
		con	0
		con	1.125
		con	0
		con	0.386
		con	0
		con	0
		2cp	3.76
		2cp	1.597
		2cp	3.377
		2cp	4.798
		2cp	7.648
		3cp	9.87
		3cp	8.397
		3cp	7.305
		3cp	16.751
		3cp	13.109
		3cp	24.419
		3cp	17.179
		4cp	16.525
		4cp	22.269
		4cp	25.571
		4cp	20.416
		4cp	24.215
		4cp	22.829
		4CP	22.297
Figure 1E IHC
			SGK3 expression (% DAB+/tissue section)		P-topk expression (% DAB+/tissue section)		TOPK expression (% DAB+/tissue section)		α-SMA expression (% DAB+/tissue section)
		con	16.016		18.903		16.783		0.397
		con	18.831		17.525		16.51		0.219
		con	17.374		19.562		19.306		0.557
		con	15.319		20.371		17.805		0.188
		con	19.572		18.956		17.629		0.215
		con	18.312		19.463		21.434		0.781
		2cp	11.459		13.821		18.63		0.98
		2cp	10.478		18.382		19.703		1.102
		2cp	13.479		17.361		16.473		5.326
		2cp	14.891		14.721		17.932		3.579
		2cp	16.471		15.293		14.382		3.857
		2cp	14.782		6.319		18.392		5.614
		3cp	3.075		5.545		15.574		11.7
		3cp	7.278		7.524		15.879		11.994
		3cp	6.371		5.986		21.635		8.383
		3cp	5.316		7.348		19.861		9.284
		3cp	4.983		8.562		18.004		12.315
		3cp	8.413		5.351		17.603		10.409
		4cp	1.49		2.841		19.622		14.706
		4cp	2.511		3.721		23.077		12.147
		4cp	5.616		4.285		14.042		10.247
		4cp	4.413		4.032		15.684		16.193
		4cp	3.214		3.428		18.567		17.861
		4cp	1.467		5.301		19.831		17.705
Figure 2H Vimentin
			VIMENTIN	GAPDH	VIMENTIN/GAPDH	control group was normalized to 1
		CON 1	7946.38	13609.9	0.583869	0.871214
		CON 2	14004	19110.7	0.73278	1.09341
		CON 3	15003.9	21623	0.693887	1.03538
		CP 1	13155.2	13700.5	0.960199	1.43275
		CP 2	16308.4	15675.9	1.04035	1.55234
		CP 3	15981.2	14086.8	1.13447	1.69279
		CP+S486D 1	9511.08	16506.4	0.576204	0.859777
		CP+S486D 2	11836.6	18383.5	0.64387	0.960744
		CP+S486D 3	14476.3	17463.7	0.828937	1.23689
		CP+OTS 1	16891	14059.7	1.20138	1.79262
		CP+OTS 2	19206.8	14551.1	1.31996	1.96956
		CP+OTS 3	17313.4	13043.7	1.32734	1.98058
		CP+S486D+OTS 1	11529	13987.1	0.824258	1.22991
		CP+S486D+OTS 2	13950.6	17195.8	0.811281	1.21054
		CP+S486D+OTS 3	12619.7	16371.2	0.770849	1.15021
Figure 3A iNOS
			iNOS	GAPDH	iNOS/GAPDH	control group was normalized to 1
		0	12332.1	17038.8	0.723761	1.22652
		0	9710.45	19202.7	0.50568	0.856951
		0	9354.72	17296.8	0.540836	0.916527
		5	11340.4	16381.9	0.692254	1.17313
		5	12224.7	13879	0.880806	1.49266
		5	9213.79	13985.9	0.658791	1.11642
		10	15868.2	15610.3	1.01652	1.72265
		10	11463.6	13304.8	0.861612	1.46013
		10	12090.5	15113.7	0.79997	1.35567
		15	13657.3	13404.9	1.01883	1.72656
		15	10097.9	10093.7	1.00041	1.69534
		15	13556.5	12693.7	1.06797	1.80983
