# Supplementary material for: The role of the SGK3/TOPK signaling pathway in the transition from acute kidney injury to chronic kidney disease
Source: Front Pharmacol. 2023 Jun 8;14:1169054. doi: 10.3389/fphar.2023.1169054 (PMC10285316; doi:10.3389/fphar.2023.1169054)
Supplement: Supplementary file 8 [file Table3.XLS]

## Sheet: Sheet1
Supplementry data
Supplementary Figure 1
		AKI-CKD		Body weight	GFR(ml/min)		UUO		Body weight	GFR(ml/min)		5/6 Nx
			con	21	216.976			0	24	234.762				Body weight	GFR(ml/min)
			con	24	234.762			0	25	240.485			con	23	228.94
			con	27	251.656			0	26	246.114			con	27.6	254.941
			con	26	246.114			0	24.5	237.635			con	29	262.493
			con	28	257.114			3D	21.1	217.585			con	28	257.114
			con	28	257.114			3D	23.2	230.113			5/6 Nx	17.8	196.811
			2cp	21	216.976			3D	24	234.762			5/6 Nx	15.8	183.447
			2cp	23.3	230.697			3D	24.3	236.489			5/6 Nx	15	177.908
			2cp	21.6	220.613			7D	17	191.543			5/6 Nx	18.1	198.762
			2cp	20.9	216.366			7D	20.5	213.913
			2cp	22.6	226.583			7D	20.1	211.44
			3cp	20.1	211.44			7D	20	210.819
			3cp	20.3	212.679			14D	19.3	206.434
			3cp	21.8	221.815			14D	19.2	205.802
			3cp	19.4	207.064			14D	18.7	202.623
			3cp	18.8	203.262			14D	16.5	188.199
			3cp	20.1	211.44
			3cp	19.6	208.321
			4cp	15.4	180.692
			4cp	16.8	190.211
			4cp	16	184.813
			4cp	15.2	179.304
			4cp	16.5	188.199
			4cp	15.8	183.447
			4CP	14	170.812
Supplementary Figure 3 SGK3 siRNA(0 10 20 30 nM)
		SGK3	GAPDH	SGK3/GAPDH	Normalization to 1
	0	13236.1	15970.3	0.828792	0.976109
	0	13267	17711.8	0.749046	0.882188
	0	13548.9	13976.6	0.969395	1.1417
	10	13695.7	14293.9	0.958147	1.12846
	10	15030.7	15034.4	0.999753	1.17746
	10	8805.08	12288.8	0.716515	0.843874
	20	9274.79	11552.1	0.802867	0.945576
	20	10743	12580.5	0.853945	1.00573
	20	10498.6	15274	0.687351	0.809526
	30	6054.26	12368.5	0.489491	0.576497
	30	4806.31	13064.7	0.367884	0.433275
	30	5307.74	16053.3	0.330631	0.389401
Supplementary Figure 4
	NRK-52E (SGK3-S486D+CP) TGF-β1						NRK-52E (TOPK-T9E+CP) TGF-β1
		CON	CP	S486	S486+CP			CON	CP	T9E	T9E+CP
	concentration of TGF-β1	39.4026	44.5151	36.4811	37.2115		concentration of TGF-β1	32.099	42.6892	32.8293	33.1945
	2	38.6722	47.8017	34.6552	39.4026		2	35.3856	48.5321	31.0034	36.8463
	3	36.8463	53.2794	33.1945	41.2285		3	30.2731	55.1053	33.1945	39.0374
Supplementary Figure 5A BMDM SGK3-PROTAC1
			SGK3	GAPDH	iNOS	GAPDH	TNF-α	GAPDH
		0	9979.33	16246.8	3010.48	22561.7	3058.16	11948.4
		0	11007.7	16362	4839.03	22210.1	3216.45	13867.3
		0	15505.9	16165.6	6109.74	21849.6	4150.79	12904.7
		3	7869.38	16834.3	14949.7	19335.3	12221.1	10634
		3	6828.67	15023.7	14560.3	19681.4	13183.3	9559.01
		3	6006.35	14337.7	15522.3	20937.6	9397.76	9018.57
Supplementary Figure 5B OTS964
			p-topk	GAPDH	TOPK	GAPDH	INOS	GAPDH	TNF	GAPDH
		0	16345.3	13174.1	13074.5	14249.9	4636.91	20096.3	2406.43	8515.76
		0	10932.3	10636.8	16809	13109	4301.67	19090.1	2342.26	10945.4
		0	9834.42	12133.3	17705.9	13165.7	3058.72	20414.3	3056.55	15296.8
		5	825.062	14486.1	817.309	10205.7	8081.5	16241.5	9298.91	19768.7
		5	503.263	15939.6	940.974	10351.2	10118.7	18159.9	10166.8	17994.1
		5	906.477	15591.8	664.376	10400.4	13830.7	19521.8	10546.9	15682.9
Supplementary Figure 5C SGK3-S486D
			SGK3	GAPDH	CD206	GAPDH	Arg1	GAPDH
		mock	10348.7	18111.3	10563.9	20343.7	5674.03	16820.2
		mock	10485.5	18984.2	9898.59	17316.3	8751.91	19410.4
		mock	12386.8	19828.2	11879.1	16100.6	11605.6	22770.5
		S486D	19188.8	21110.1	16182.3	15360	17886.4	23814.2
		S486D	21599.5	21853.9	21097.3	13637.4	15818.9	18926.6
		S486D	20868.1	22373.9	22263.7	13997.8	15141.5	17895.6
Supplementary Figure 5D TOPK-T9E			TOPK	GAPDH	CD206	GAPDH	Arg1	GAPDH
		mock	4629.38	13081.2	3730.3	13978.6	6042.55	13978.6
		mock	8039.45	15810.3	3559.33	13948.8	7566.55	15948.8
		mock	6723.15	13144.7	3860.81	12246.7	6421.91	12246.7
		T9E	11658.1	14535.5	9393.59	15919.4	11689.7	15919.4
		T9E	12333.7	15731.1	13690.2	17724.3	14133.4	17724.3
		T9E	9214.74	12902.1	15972.9	17039.6	13599.4	17039.6
Supplementary Figure 6 flow cytometry
		Group	Serial number	Q1-UR %	Q1-UL %	Q1-LL %	Q1-LR %	F4/80+ inos+	Average value
		Negative control	Tube-1	0.0005	0.0004	0.999	0.0001
		1、M0	Tube-2	0.0882	0	0.0049	0.9069	0.0882	0.0901667
			Tube-3	0.092	0	0.0043	0.9037	0.092
			Tube-4	0.0903	0	0.0058	0.9039	0.0903
		2、M0+LPS	Tube-5	0.5852	0.0001	0.0021	0.4126	0.5852	0.607733
			Tube-6	0.633	0.0001	0.001	0.3659	0.633
			Tube-7	0.605	0	0.0012	0.3938	0.605
		3、MO+SGK3-PROTAC1	Tube-8	0.6428	0	0.0016	0.3556	0.6428	0.659567
			Tube-9	0.6734	0.0002	0.0013	0.3251	0.6734
			Tube-10	0.6625	0.0001	0.0012	0.3362	0.6625
		4、M0+OTS964	Tube-11	0.7333	0	0.001	0.2657	0.7333	0.683733
			Tube-12	0.6359	0	0.0008	0.3633	0.6359
			Tube-13	0.682	0.0001	0.0022	0.3157	0.682
